# Supplementary material for: Development of an efficient search filter to retrieve systematic reviews from PubMed
Source: J Med Libr Assoc. 2021 Oct 1;109(4):561–74. doi: 10.5195/jmla.2021.1223 (PMC8608217; doi:10.5195/jmla.2021.1223)
Supplement: Supplementary file 1 — Appendix 1. Terms and frequency [file jmla-109-4-561-s01.xlsx]

## Sheet: Hoja1
Terms	Frequency
analysis of clinical trials	1
analysis of randomized trials	1
analysis of studies published	2
analysis of the literature	2
analysis of the supporting evidence	1
analytical review	2
appraisal of current evidence	1
appraisal of literature reviews	1
appraisal of the evidence	1
appraisal of the literature	1
assessing evidence from observational studies	1
assessing the evidence	1
assessment of evidence	3
assessment of methodological quality of randomized trials	1
assessment of published reviews	1
assessment of quality of existing studies	1
assessment of randomized controlled trials	2
assessment of the evidence	1
best evidence	1
best evidence synthesis	1
best practices review	1
best-evidence review	2
best-evidence systematic appraisal	1
clinical application and research evidence	1
clinical evidence	3
clinical evidence review	2
clinical evidences	1
clinical literature review	1
clinical overview	2
clinical practice recommendations	2
clinical review	13
clinimetric review	1
cochrane corner	5
cochrane hepato-biliary reviews	1
cochrane rapid review	1
cochrane review	67
cochrane reviews	18
cochrane update	1
comparative analysis of the literature	1
comparison of controlled trials	1
comparison of diagnosis and treatment recommendations	1
compendium of the best evidence	1
comprehensive and critical review	1
comprehensive literature review	4
comprehensive overview	1
comprehensive review	18
comprehensive review and systematic approach	1
comprehensive review of the current literature	1
comprehensive review of the literature	2
comprehensive review with systematic analysis of the published data	1
comprehensivre review and evidence-based evaluation	1
consensus	12
critical analysis of literature	1
critical analysis of the literature	4
critical analysis of the research evidence	1
critical analysis review	1
critical appraisal	19
critical appraisal of current science	1
critical appraisal of evidence	3
critical appraisal of literature	1
critical appraisal of meta-analyses	1
critical appraisal of studies	1
critical appraisal of the available evidence	1
critical appraisal of the evidence	5
critical appraisal of treatment studies	1
critical assessment	2
critical comparative analysis	1
critical evaluation	1
critical evaluation of evidence	1
critical evaluation of the clinical evidence	1
critical evaluation of the evidence	1
critical evaluation of the literature	1
critical examination of the literature	1
critical integrative review	1
critical interpretive synthesis	1
critical literature review	3
critical reappraisal	1
critical review	63
critical review and meta-analyses of studies	1
critical review of current evidence	1
critical review of epidemiological evidence	1
critical review of evidence	1
critical review of global literature	1
critical review of literature	3
critical review of published literature	1
critical review of reviews	1
critical review of the current literature	1
critical review of the empirical evidence	1
critical review of the epidemiological evidence	1
critical review of the evidence	2
critical review of the literature	15
critical review using systematic methods	1
current best evidence	1
current clinical evidence	3
current evidence	20
current recommendations	1
current research practice and findings	1
current research status	1
current review	1
current scientific evidence	2
current state of knowledge	1
current state of research	1
current status	7
current status and level of evidence	1
current status of evidence-based	1
data analysis from the recent literature	1
data review	1
descriptive literature review	1
descriptive study of randomized trials	1
eligibility criteria	1
epidemiologic review	2
epidemiological review	2
evaluation of literature	1
evaluation of the evidence	1
evidence	43
evidence about treatment	1
evidence and consensus based guideline	1
evidence assessment of the literature	3
evidence base	2
evidence based	1
evidence based approach	1
evidence based assessment	1
evidence based guidelines	1
evidence based literature review	1
evidence based medical treatment	1
evidence based medicine analysis	1
evidence based radiology review	1
evidence based review	4
evidence based update	1
evidence for effectiveness	1
evidence for therapy	1
evidence from published studies	1
evidence from a literature review	2
evidence from clinical trials	1
evidence from epidemiologic studies	1
evidence from literature review	1
evidence from observational studies	4
evidence from prospective studies	1
evidence from published studies	2
evidence from randomised controlled trials	1
evidence from randomized clinical trials	1
evidence from randomized controlled trials	4
evidence map	2
evidence report on the treatment	1
evidence review	14
evidence summary	1
evidence syntheses	1
evidence synthesis	21
evidence synthesised	1
evidence update	2
evidence-based	29
evidence-based analysis	9
evidence-based and occupational perspective	1
evidence-based appraisal	1
evidence-based approach	23
evidence-based assessment	3
evidence-based clinical review	3
evidence-based comparison	2
evidence-based comprehensive analysis of the literature	1
evidence-based consensus	2
evidence-based consensus review	1
evidence-based current review	1
evidence-based data	1
evidence-based diagnostics	1
evidence-based effectiveness	1
evidence-based epidemiologic approach	1
evidence-based evaluation	2
evidence-based evaluation of the literature	1
evidence-based guideline	3
evidence-based guidelines	5
evidence-based indications	2
evidence-based interventions	1
evidence-based knowledge	3
evidence-based literature review	2
evidence-based management	5
evidence-based medicine	1
evidence-based medicine approach	1
evidence-based outcomes	1
evidence-based perspective	1
evidence-based pharmacotherapy	2
evidence-based practice	5
evidence-based practice recommendations	1
evidence-based prevention	1
evidence-based recommendation	1
evidence-based recommendations	19
evidence-based report	1
evidence-based research	1
evidence-based review	93
evidence-based risk assessment	7
evidence-based strategies for preventing	1
evidence-based strategy	1
evidence-based surgical management	1
evidence-based systematic analysis	1
evidence-based treatment	8
evidence-based treatments	1
evidence-based update	5
evidence-based view	1
evidence-informed management	24
evidences	1
evidences from the literature	1
examination of evidence base	1
examining the evidence	1
expert consensus	1
exploratory review	2
findings of observational studies	1
global review	2
group consensus	1
insights from randomized controlled trials	1
integrated literature review	1
integrated review	5
integrated review of literature	2
integrated review of the literature	1
integration of systematic literature research	1
integrative literature review	4
integrative overview	1
integrative review	35
integrative review of research literature	1
integrative review of the literature	5
integrative synthesis	1
knowledge synthesis	2
literature analysis	1
literature appraisal	1
literature based evidence	1
literature overview	2
literature research	1
literature review	342
literature review and summary of the evidence	1
literature review of the current evidence	1
literature survey	2
literature synthesis	1
literature's review	1
mapping review	32
mapping the evidence	1
mapping the scientific evidence	1
medical review	1
meta analyses in treatment	1
meta review	1
metaanalyses	2
meta-analyses	56
meta-analyses of controlled prospective studies	1
meta-analyses of prospective studies	1
meta-analyses of randomized controlled trials	1
meta-analyses of randomized controlled trrials	1
meta-analyses of randomized trials	1
meta-analyses of the published literature	1
meta-analytic	6
meta-analytic approach	3
meta-analytic approaches	1
meta-analytic comparison	2
meta-analytic evaluation	1
meta-analytic evidence	1
meta-analytic investigation of randomized controlled trials	1
meta-analytic reappraisal	1
meta-analytic review	29
meta-analytic review of randomized clinical trials	1
meta-analytic review of randomized controlled trials	1
meta-analytic review of the literature	1
meta-analytic study	4
meta-analytic support	1
meta-analytical	1
meta-analytical approach	3
meta-analytical evaluation	1
meta-analytical field synopsis	1
meta-analytical review	9
metanalysis	2
meta-narrative review	3
meta-review	9
meta-review of evidence	1
meta-review of the scientific literature	1
meta-summary	1
metasynthesis	6
meta-synthesis	27
meta-synthesis of qualitative evidence	1
meta-synthesis of qualitative research	4
metasynthesis of qualitative studies	1
meta-synthesis of qualitative studies	2
meta-synthesis of the literature	1
meta-synthesis of the qualitative evidence	1
meta-synthesis of the qualitative literature	1
metasynthesis of the qualitative research	1
meta-synthesis of the research	1
meta-thematic synthesis	1
methodological review	3
multi-source synthesis	1
narrative review	7
narrative review of qualitative studies	1
narrative synthesis	6
narrative synthesis of literature	1
overrview of the evidence from controlled trials	1
overview	57
overview and recommendations	1
overview and summary of current evidence	1
overview of all clinical investigations	1
overview of best available evidence	1
overview of clinical evidence	1
overview of clinical studies	1
overview of cochrane reviews	2
overview of current evidence	2
overview of epidemiologic studies	1
overview of evidence	1
overview of literature	1
overview of published reports	1
overview of published studies	1
overview of randomised trials	1
overview of randomized controlled trials	3
overview of randomized trials	1
overview of reviews	7
overview of studies	1
overview of the efficacy	1
overview of the evidence	2
overview of the evidence from controlled trials	1
overview of the in vitro reports in literature	1
overview of the literature	8
overview of the randomized controlled trials	1
pooled analyses in the literature	1
pooled analysis of observational studies	1
pooled analysis of prospective literature	1
pooled analysis of published	1
pooled analysis of published case series	1
pooled analysis of published trials	3
pooled analysis of the literature	2
pooled data analysis from pospective studies	1
practical recommendations	1
practical review	1
practice guideline	2
publication of clinical trials	1
published evidence	3
qualitative analysis of the literature	1
qualitative evidence	1
qualitative evidence synthesis	2
qualitative meta-synthesis	7
qualitative research synthesis	1
qualitative review	6
qualitative review of the clinical trial literature	1
qualitative review of the literature	1
qualitative synthesis	9
qualitative synthesis of scientific evidence	1
qualitative synthesis of trials	1
qualitative thematic synthesis	1
quality assessment of nonrandomized studies	1
quality assessment of review articles on the treatment	1
quantitative analysis of controlled studies	1
quantitative analysis of published evidence	1
quantitative assessment	1
quantitative research synthesis	1
quantitative review	7
quantitative review of published evidence	1
quantitative synthesis	1
rapid review	2
rapid reviews	1
reappraisal of the evidence	1
recommendation for clinical practice based on data from the literature	1
recommendations for clinical practice	1
recommendations for treating	1
research evidence	2
research review	4
research review and synthesis	1
research synthesis	6
research synthesis overview	1
research-based interventions	1
review	1119
review and analysis of the evidence	1
review and analysis of the literature	1
review and critical appraisal	1
review and critical appraisal of the literature	1
review and quality synthesis of prospective studies	1
review and synthesis of the literature	2
review and systematic analysis	1
review and treatment recommendations	1
review based on randomized controlled trials	1
review based on systematic survey of the literature	1
review from the literature	1
review in randomized controlled trials	1
review of available evidence	3
review of case reports and epidemiological data	1
review of case-control studies	1
review of clinical studies	3
review of clinical trials	5
review of controlled studies	1
review of controlled trials	3
review of cross-sectional	4
review of current evidence	8
review of current literature	3
review of current practice	4
review of current reporting practice	1
review of current research	1
review of empirical comparisons of randomised clinical trials	1
review of empirical findings	2
review of empirical research	1
review of epidemiologic studies	3
review of epidemiological evidence	1
review of epidemiological evidences	1
review of epidemiological research	1
review of epidemiological studies	2
review of evidence	11
review of evidence-based	1
review of existing research	1
review of intervention studies	1
review of interventions	2
review of literature	32
review of meta-analyses	1
review of meta-analytic	1
review of outcomes	1
review of polysomnographic evidence	1
review of promising research and recommendations	1
review of prospective clinical data	1
review of prospective data studies	1
review of prospective studies	1
review of psychopharmacology and clinical evidence	1
review of published	2
review of published evidence	1
review of published observational evidence	1
review of published studies	1
review of qualitative literature	1
review of qualitative studies	2
review of qualitative studies using systematic methods	1
review of quality of randomized clinical trials	1
review of quantitative and qualitative evidence	1
review of quantitative studies	1
review of randomised controlled trials	1
review of randomized clinical study results	1
review of randomized clinical trials	3
review of randomized controlled trials	4
review of recent evidence	2
review of recent prospective evidence	1
review of recent research	1
review of reproducibility studies	1
review of research	4
review of research findings	1
review of reviews	6
review of reviews and systematic update	1
review of scientific literature	1
review of selected outcomes-related literature	2
review of studies	7
review of systemic treatment	1
review of the available evidence	2
review of the best scientific evidences	1
review of the clinical evidence	2
review of the clinical practice literature	1
review of the current evidence	3
review of the current evidences	1
review of the current literature	7
review of the emerging evidence	1
review of the emerging literature	1
review of the epidemiological evidence	3
review of the epidemiological literature	1
review of the evidence	67
review of the evidence base	1
review of the existing literature	1
review of the global evidence	1
review of the international evidence	2
review of the international literature	2
review of the literature	341
review of the main clinical trials	1
review of the medical literature	1
review of the outcome evidence base	1
review of the pediatric literature	1
review of the published evidence	1
review of the published literature	4
review of the recent literature	1
review of the relevant literature	1
review of the research literature	4
review of the studies	1
review of the therapy	1
review of therapeutic	1
review of therapeutically	1
review of treatment	1
review on clinical evidence	1
review on clinical outcomes	1
review or recent developments	1
review the systematic analysis	1
review using a systematic approach	1
review utilizing a systematic approach	1
review with a systematic approach	2
review with a systematic search	1
review with evidences	1
reviewing	1
reviewing the evidence	4
reviews	2
reviews of evidence	2
revisiting the evidence	1
scientific and clinical evidence	1
scientific evidence	8
scientific evidences	1
scientific review	1
scoping literature review	1
scoping review	67
scoping review of the evidence	1
sctructured review of the literature	1
state of the evidence	2
state of the research literature	1
structured analysis of published literature	1
structured evidence review	1
structured literature review	6
structured literature review of empirical research	1
structured review	9
sumary of evidence	1
summary of evidences	1
summary of the evidence	2
summary of the literature	1
summary of the research	1
survey of current evidence	1
synopsis of research	1
syntheis of the evidence	1
synthesis of evidence	3
synthesis of literature	1
synthesis of peer-reviewed literature	1
synthesis of qualitative evidence	2
synthesis of qualitative research	3
synthesis of qualitative studies	5
synthesis of quantitative and qualitative research	3
synthesis of recent literature	1
synthesis of recent studies	1
synthesis of recommendations	1
synthesis of reviews	1
synthesis of the evidence	5
synthesis of the literature	4
synthesis of the qualitative literature	2
synthesis of the secondary literature	1
synthesis review	2
synthesis review of the literature	1
synthesising evidence	1
systematic 20-year review	1
systematic 25-year review	1
systematic analysis	32
systematic analysis and review of the literature	1
systematic analysis of evidence	1
systematic analysis of literature	2
systematic analysis of randomized controlled trials	1
systematic analysis of research	1
systematic analysis of the literature	4
systematic analytical review	2
systematic and clinical review	1
systematic and comparative review	2
systematic and comprehensive review	2
systematic and critical evaluation of the literature	1
systematic and critical mixed-methods review	1
systematic and critical review	13
systematic and critical review of the literature	2
systematic and crtitical review	1
systematic and descriptive review	1
systematic and integrative review	1
systematic and literature review	1
systematic and meta-analytic review	8
systematic and meta-analytical review	1
systematic and meta-review	1
systematic and methodological review	1
systematic and narrative review	5
systematic and psychometric review	1
systematic and qualitative review	1
systematic and quality review	1
systematic and quantitative review	2
systematic and realistic reviews	1
systematic and review analysis	1
systematic and standarized comparison of available evidence	1
systematic appraisal	1
systematic appraisal of evidence	1
systematic appraisal of the evidence	1
systematic appraisal of the literature	2
systematic appraisal of the research evidence	1
systematic approach	5
systematic assessment	15
systematic assessment	1
systematic assessment of evidence	1
systematic assessment of quality	1
systematic assessment on randomized controlled trials	1
systematic audit of economic evidence	1
systematic bibliographic review	1
systematic case review	2
systematic clinical data review	1
systematic clinical review	6
systematic cochrane rerviews	1
systematic comparative effectiveness review	1
systematic comparison	5
systematic comparison of evidence	1
systematic comprehensive literature review	1
systematic content analysis	1
systematic critical literature review	2
systematic data review	1
systematic descriptive review	3
systematic discussion	1
systematic economic review	2
systematic epidemiological review	1
systematic evaluation	24
systematic evaluation of the literature	1
systematic evidence based review	1
systematic evidence synthesis	2
systematic evidence-based practice review	1
systematic evidence-based review	6
systematic evidence-based update	1
systematic examination	1
systematic experiment literatures review	1
systematic global review	1
systematic grade-based review	1
systematic guideline review	1
systematic health equity review	1
systematic huge review	1
systematic integrative literature review	4
systematic literature	1
systematic literature analysis	6
systematic literature analysis and review	1
systematic literature overview	3
systematic literature research	4
systematic literature review	3
systematic literature reviews	4
systematic literature search	14
systematic literature search and analysis	1
systematic literature search and descriptive review	1
systematic literature search and narrative review	1
systematic literature survey	1
systematic map	1
systematic map review	1
systematic mapping	2
systematic mapping review	10
systematic meta-analyses	3
systematic meta-analytic review	3
systematic meta-analytic review of evidence	1
systematic meta-literature review	1
systematic meta-narrative review	1
systematic metareview	2
systematic methodological appraisal	1
systematic methodological review	8
systematic minireview	1
systematic mixed methods review	1
systematic mixed-methods review	4
systematic narrative analysis of the literature	1
systematic narrative literature review	2
systematic neuroanatomical-based review	1
systematic neuropathological review	1
systematic over narrative reviews	1
systematic overview	55
systematic overview of the recent literature	1
systematic prisma review	3
systematic psychometric review	2
systematic pubmed review	1
systematic qualitative literature review	3
systematic quality review	1
systematic quantitative literature review	1
systematic rapid review	1
systematic realist literature review	1
systematic realist review	4
systematic reanalysis	1
systematic re-examination of published	1
systematic re-review	1
systematic research based on controlled studies	1
systematic research review	10
systematic research synthesis	1
systematic review	5
systematic review treatment	1
systematic revision	2
systematic search	2
systematic search and critical review	2
systematic search and narrative review	6
systematic search and narrative synthesis	1
systematic search for information	1
systematic search strategy	1
systematic semi-quantitative review	1
systematic shortcut review	1
systematic structured review of the literature	1
systematic study	1
systematic synthesis of literature	1
systematic synthesis of qualitative literature	1
systematic synthesis of the literature	2
systematic thematic synthesis	1
systematic translational review	2
systematic umbrella review	3
systematic update	1
systematic update of the evidence	1
systematic update review	1
systematic view	1
systematic worldwide review	1
systematic/meta-analytic review	1
systematical literature review	1
systematical review of the literature	1
systematically conducted literature review	1
systematically conducted narrative review	1
systematized review	1
systemic literature review	1
systemic review	35
sytematic review	1
thematic analysis of the literature	1
thematic synthesis	1
thematic synthesis of qualitative studies	2
treatment recommendations	1
umbrella review	10
update of assessment of evidence	1
update of assessment of the evidence	1
update of current evidence	2
update of the evidence	1
update of the literature	1
update of the randomized evidence	1
update of the recent evidence	1
update of the systematic appraisal	1
update of the systematic assessment	1
update on the evidence	1
update review supporting evidence	1
updated literature review	1
updated review	11
updated review of evidence	1
updated review of the published literature	1
TOTAL	4087
