# Supplementary material for: Development of an efficient search filter to retrieve systematic reviews from PubMed
Source: J Med Libr Assoc. 2021 Oct 1;109(4):561–74. doi: 10.5195/jmla.2021.1223 (PMC8608217; doi:10.5195/jmla.2021.1223)
Supplement: Supplementary file 2 — Appendix 2. Concepts and terms [file jmla-109-4-561-s02.xlsx]

## Sheet: Hoja1
(SYSTEMATIC OR SYSTEMIC) AND (REVIEW OR OVERVIEW)	300
comprehensive review and systematic approach	1
comprehensive review with systematic analysis of the published data	1
critical review using systematic methods	1
review and systematic analysis	1
review based on systematic survey of the literature	1
review of qualitative studies using systematic methods	1
review of reviews and systematic update	1
review the systematic analysis	1
review using a systematic approach	1
review utilizing a systematic approach	1
review with a systematic approach	2
review with a systematic search	1
systematic 20-year review	1
systematic 25-year review	1
systematic analysis and review of the literature	1
systematic analytical review	2
systematic and clinical review	1
systematic and comparative review	2
systematic and comprehensive review	2
systematic and critical mixed-methods review	1
systematic and critical review	16
systematic and descriptive review	1
systematic and integrative review	1
systematic and literature review	1
systematic and meta-analytic review	8
systematic and meta-analytical review	1
systematic and meta-review	1
systematic and methodological review	1
systematic and narrative review	5
systematic and psychometric review	1
systematic and qualitative review	1
systematic and quality review	1
systematic and quantitative review	2
systematic and realistic reviews	1
systematic and review analysis	1
systematic bibliographic review	1
systematic case review	2
systematic clinical data review	1
systematic clinical review	6
systematic cochrane reviews	1
systematic comparative effectiveness review	1
systematic comprehensive literature review	1
systematic critical literature review	2
systematic data review	1
systematic descriptive review	3
systematic economic review	2
systematic epidemiological review	1
systematic evidence based review	1
systematic evidence-based practice review	1
systematic evidence-based review	6
systematic experiment literatures review	1
systematic global review	1
systematic grade-based review	1
systematic guideline review	1
systematic health equity review	1
systematic huge review	1
systematic integrative literature review	4
systematic literature analysis and review	1
systematic literature overview	3
systematic literature review	3
systematic literature reviews	4
systematic literature search and descriptive review	1
systematic literature search and narrative review	1
systematic map review	1
systematic meta-analytic review	3
systematic meta-analytic review of evidence	1
systematic meta-literature review	1
systematic meta-narrative review	1
systematic metareview	2
systematic methodological review	8
systematic mixed methods review	1
systematic mixed-methods review	4
systematic narrative literature review	2
systematic neuroanatomical-based review	1
systematic neuropathological review	1
systematic over narrative reviews	1
systematic overview	56
systematic prisma review	3
systematic psychometric review	2
systematic pubmed review	1
systematic qualitative literature review	3
systematic quality review	1
systematic quantitative literature review	1
systematic rapid review	1
systematic realist literature review	1
systematic realist review	4
systematic re-review	1
systematic research review	10
systematic search and critical review	2
systematic search and narrative review	6
systematic semi-quantitative review	1
systematic shortcut review	1
systematic structured review of the literature	1
systematic translational review	2
systematic umbrella review	3
systematic update review	1
systematic worldwide review	1
systematical literature review	1
systematical review of the literature	1
systematically conducted literature review	1
systematically conducted narrative review	1
systematized review	1
systemic literature review	1
systemic review	35
systematic/meta-analytic review	1
review the systematic analysis	1
review using a systematic approach	1
review utilizing a systematic approach	1
review with a systematic approach	2
review with a systematic search	1
review and systematic analysis	1
review based on systematic survey of the literature	1
review of qualitative studies using systematic methods	1
review of reviews and systematic update	1
COCHRANE REVIEW	87
cochrane review	67
cochrane reviews	18
overview of cochrane reviews	2
SCOPING REVIEW	111
scoping literature review	1
scoping review	67
scoping review of the evidence	1
mapping review	32
systeamtic mapping review	10
UMBRELLA REVIEW	10
umbrella review	10
REVIEW OF REVIEWS	15
overview of reviews	7
review of reviews	6
review of reviews and systematic update	1
critical review of reviews	1
SYSTEMATIC SEARCH	31
review with a systematic search	1
systematic literature search	14
systematic literature search and analysis	1
systematic literature search and descriptive review	1
systematic literature search and narrative review	1
systematic search	2
systematic search and critical review	2
systematic search and narrative review	6
systematic search and narrative synthesis	1
systematic search for information	1
systematic search strategy	1
SYSTEMATIC RESEARCH	5
integration of systematic literature research	1
systematic literature research	4
SYSTEMATIC SYNTHESIS	5
systematic synthesis of literature	1
systematic synthesis of qualitative literature	1
systematic synthesis of the literature	2
systematic thematic synthesis	1
SYSTEMATIC APPRAISAL OR SYSTEMATIC ASSESSMENT OR SYSTEMATIC EVALUATION OR SYSTEMATIC ANALYSIS	62
systematic appraisal	1
systematic appraisal of evidence	1
systematic appraisal of the evidence	1
systematic appraisal of the literature	2
systematic appraisal of the research evidence	1
systematic assessment	15
systematic assessment and meta-analysis	1
systematic assessment of evidence	1
systematic assessment of quality	1
systematic assessment on randomized controlled trials	1
systematic evaluation	24
systematic evaluation of the literature	1
systematic methodological appraisal	1
systematic and critical evaluation of the literature	1
systematic analysis and review of the literature	1
systematic analysis of evidence	1
systematic analysis of literature	2
systematic analysis of randomized controlled trials	1
systematic analysis of research	1
systematic analysis of the literature	4
INTEGRATIVE REVIEW…….	135
critical integrative review	1
integrated review	5
integrated review of literature	2
integrated review of the literature	1
integration of systematic literature research	1
integrative literature review	4
integrative overview	1
integrative review	35
integrative review of research literature	1
integrative review of the literature	5
meta-review	9
meta-review of the scientific literature	1
metasynthesis	6
meta-synthesis	27
meta-synthesis of qualitative evidence	1
meta-synthesis of qualitative research	4
metasynthesis of qualitative studies	1
meta-synthesis of qualitative studies	2
meta-synthesis of the literature	1
meta-synthesis of the qualitative evidence	1
meta-synthesis of the qualitative literature	1
metasynthesis of the qualitative research	1
meta-synthesis of the research	1
qualitative meta-synthesis	7
quantitative review	7
quantitative review of published evidence	1
quantitative synthesis	1
research synthesis	6
research synthesis overview	1
EVIDENCE	678
analysis of the supporting evidence	1
appraisal of current evidence	1
appraisal of the evidence	1
assessing evidence from observational studies	1
assessing the evidence	1
assessment of evidence	3
assessment of the evidence	1
best evidence	1
best evidence synthesis	1
best-evidence review	2
best-evidence systematic appraisal	1
clinical evidence	3
clinical evidence review	2
clinical evidences	1
compendium of the best evidence	1
comprehensive review and evidence-based evaluation	1
critical analysis of the research evidence	1
critical appraisal of evidence	3
critical appraisal of the available evidence	1
critical appraisal of the evidence	5
critical evaluation of evidence	1
critical evaluation of the clinical evidence	1
critical evaluation of the evidence	1
critical review of current evidence	1
critical review of epidemiological evidence	1
critical review of evidence	1
critical review of the evidence	2
critical review of the empirical evidence	1
critical review of the epidemiological evidence	1
current best evidence	1
current clinical evidence	3
current evidence	20
current scientific evidence	2
current status and level of evidence	1
current status of evidence-based	1
evaluation of the evidence	1
evidence	43
evidence about treatment	1
evidence and consensus based guideline	1
evidence assessment of the literature	3
evidence base	2
evidence based	1
evidence based approach	1
evidence based assessment	1
evidence based guidelines	1
evidence based literature review	1
evidence based medical treatment	1
evidence based medicine analysis	1
evidence based radiology review	1
evidence based review	4
evidence based update	1
evidence for effectiveness	1
evidence for therapy	1
evidence from published studies	1
evidence from a literature review	2
evidence from clinical trials	1
evidence from epidemiologic studies	1
evidence from literature review	1
evidence from observational studies	4
evidence from prospective studies	1
evidence from published studies	2
evidence from randomised controlled trials	1
evidence from randomized clinical trials	1
evidence from randomized controlled trials	4
evidence map	2
evidence report on the treatment	1
evidence review	14
evidence summary	1
evidence syntheses	1
evidence synthesis	21
evidence synthesised	1
evidence update	2
evidence-based	29
evidence-based analysis	9
evidence-based and occupational perspective	1
evidence-based appraisal	1
evidence-based approach	23
evidence-based assessment	3
evidence-based clinical review	3
evidence-based comparison	2
evidence-based comprehensive analysis of the literature	1
evidence-based consensus	2
evidence-based consensus review	1
evidence-based current review	1
evidence-based data	1
evidence-based diagnostics	1
evidence-based effectiveness	1
evidence-based epidemiologic approach	1
evidence-based evaluation	2
evidence-based evaluation of the literature	1
evidence-based guideline	3
evidence-based guidelines	5
evidence-based indications	2
evidence-based interventions	1
evidence-based knowledge	3
evidence-based literature review	2
evidence-based management	5
evidence-based medicine	1
evidence-based medicine approach	1
evidence-based outcomes	1
evidence-based perspective	1
evidence-based pharmacotherapy	2
evidence-based practice	5
evidence-based practice recommendations	1
evidence-based prevention	1
evidence-based recommendation	1
evidence-based recommendations	19
evidence-based report	1
evidence-based research	1
evidence-based review	93
evidence-based risk assessment	7
evidence-based strategies for preventing	1
evidence-based strategy	1
evidence-based surgical management	1
evidence-based systematic analysis	1
evidence-based treatment	8
evidence-based treatments	1
evidence-based update	5
evidence-based view	1
evidence-informed management	24
evidences	1
evidences from the literature	1
examination of evidence base	1
examining the evidence	1
literature based evidence	1
literature review and summary of the evidence	1
literature review of the current evidence	1
mapping the evidence	1
mapping the scientific evidence	1
meta-review of evidence	1
overview of best available evidence	1
overview of clinical evidence	1
overview of current evidence	2
overview of evidence	1
overview of the evidence	2
overview of the evidence from controlled trials	1
overview and summary of current evidence	1
published evidence	3
qualitative evidence	1
qualitative evidence synthesis	2
reappraisal of the evidence	1
research evidence	2
review and analysis of the evidence	1
review of available evidence	3
review of current evidence	8
review of epidemiological evidence	1
review of epidemiological evidences	1
review of evidence	11
review of evidence-based	1
review of polysomnographic evidence	1
review of published evidence	1
review of published observational evidence	1
review of quantitative and qualitative evidence	1
review of recent evidence	2
review of recent prospective evidence	1
review of the available evidence	2
review of the best scientific evidences	1
review of the clinical evidence	2
review of the current evidence	3
review of the current evidences	1
review of the emerging evidence	1
review of the epidemiological evidence	3
review of the evidence	67
review of the evidence base	1
review of the global evidence	1
review of the international evidence	2
review of the outcome evidence base	1
review of the published evidence	1
review on clinical evidence	1
review with evidences	1
reviewing the evidence	4
reviews of evidence	2
revisiting the evidence	1
scientific and clinical evidence	1
scientific evidence	8
scientific evidences	1
structured evidence review	1
summary of evidence	1
summary of evidences	1
summary of the evidence	2
survey of current evidence	1
synthesis of evidence	3
synthesis of qualitative evidence	2
synthesis of the evidence	6
synthesising evidence	1
update of assessment of evidence	1
update of assessment of the evidence	1
update of current evidence	2
update of the evidence	1
update of the randomized evidence	1
update of the recent evidence	1
update on the evidence	1
update review supporting evidence	1
updated review of evidence	1
systematic evidence synthesis	2
systematic evidence-based update	1
systematic update of the evidence	1
META-ANALYSIS	136
metaanalyses	2
meta-analyses	56
meta-analyses of controlled prospective studies	1
meta-analyses of prospective studies	1
meta-analyses of randomized controlled trials	1
meta-analyses of randomized controlled trrials	1
meta-analyses of randomized trials	1
meta-analyses of the published literature	1
meta-analytic	6
meta-analytic approach	3
meta-analytic approaches	1
meta-analytic comparison	2
meta-analytic evaluation	1
meta-analytic evidence	1
meta-analytic investigation of randomized controlled trials	1
meta-analytic reappraisal	1
meta-analytic review	29
meta-analytic review of randomized clinical trials	1
meta-analytic review of randomized controlled trials	1
meta-analytic review of the literature	1
meta-analytic study	4
meta-analytic support	1
meta-analytical	1
meta-analytical approach	3
meta-analytical evaluation	1
meta-analytical field synopsis	1
meta-analytical review	9
metanalysis	2
review of meta-analyses	1
review of meta-analytic	1
INTEGRATIVE REVIEW	56
critical integrative review	1
integrated review	5
integrated review of literature	2
integrated review of the literature	1
integration of systematic literature research	1
integrative literature review	4
integrative overview	1
integrative review	35
integrative review of research literature	1
integrative review of the literature	5
META-REVIEW OR META-SYNTHESIS	63
meta-review	9
meta-review of the scientific literature	1
metasynthesis	6
meta-synthesis	27
meta-synthesis of qualitative evidence	1
meta-synthesis of qualitative research	4
metasynthesis of qualitative studies	1
meta-synthesis of qualitative studies	2
meta-synthesis of the literature	1
meta-synthesis of the qualitative evidence	1
meta-synthesis of the qualitative literature	1
metasynthesis of the qualitative research	1
meta-synthesis of the research	1
qualitative meta-synthesis	7
QUANTITATIVE REVIEW OR RESEARCH SYNTHESIS	16
quantitative review	7
quantitative review of published evidence	1
quantitative synthesis	1
research synthesis	6
research synthesis overview	1
METAANALYSIS	136
metaanalyses	2
meta-analyses	56
meta-analyses of controlled prospective studies	1
meta-analyses of prospective studies	1
meta-analyses of randomized controlled trials	1
meta-analyses of randomized controlled trrials	1
meta-analyses of randomized trials	1
meta-analyses of the published literature	1
meta-analytic	6
meta-analytic approach	3
meta-analytic approaches	1
meta-analytic comparison	2
meta-analytic evaluation	1
meta-analytic evidence	1
meta-analytic investigation of randomized controlled trials	1
meta-analytic reappraisal	1
meta-analytic review	29
meta-analytic review of randomized clinical trials	1
meta-analytic review of randomized controlled trials	1
meta-analytic review of the literature	1
meta-analytic study	4
meta-analytic support	1
meta-analytical	1
meta-analytical approach	3
meta-analytical evaluation	1
meta-analytical field synopsis	1
meta-analytical review	9
metanalysis	2
review of meta-analyses	1
review of meta-analytic	1
